# Supplementary material for: Implementation science and stigma reduction interventions in low- and middle-income countries: a systematic review
Source: BMC Med. 2019 Feb 15;17:6. doi: 10.1186/s12916-018-1237-x (PMC6376798; doi:10.1186/s12916-018-1237-x)
Supplement: Supplementary file 1 — S1. Systematic review search strategy. Search terms, number of results, and filters used when collecting studies from databases for the systematic review. S2. Abstraction form and dataset. Abstraction form and dataset used for our analysis. (ZIP 148 kb) [file 12916_2018_1237_MOESM1_ESM.zip]

Archive with 2 entries (2 files):
- 20180531 Additional File 1 - Search StrategyR2.docx
- 20180531 DatasetR2.xlsx
