# Supplementary material for: Implementation science and stigma reduction interventions in low- and middle-income countries: a systematic review
Source: BMC Med. 2019 Feb 15;17:6. doi: 10.1186/s12916-018-1237-x (PMC6376798; doi:10.1186/s12916-018-1237-x)
Supplement: Supplementary file 1 — S1. Systematic review search strategy. Search terms, number of results, and filters used when collecting studies from databases for the systematic review. S2. Abstraction form and dataset. Abstraction form and dataset used for our analysis. (ZIP 148 kb) [file 12916_2018_1237_MOESM1_ESM.zip › 20180531 DatasetR2.xlsx]

## Sheet: Sheet1
Publication					Intervention Description
																				TIDiER Intervention Specification (Mark YES if present, mark NO if not specified, mark ? if unclear, mark N/A if not applicable)											Stigma Intervention Type (multiple resposnes possible, mark X, mark ? if unclear)							Target Stigma Domain (multiple possible, mark X or ?)			Type of Stigma Targeted						Level of Intervention
pubid	authors	pubyear	journal	title	intid	intname	country	region	city	disease	dishiv	dismh	dislep	disstd	distb	disepi	dispod	dislf	intdesc	tidierwhy	tidierwhat1	tidierwhat2	tidierwho	tidierhow	tidierwhere	tidierwhen	tidiertailor	tidiermod	tidierwell1	tidierwell2	interinfo	interskills	intercounsel	intercontact	interstruc	interbio	interother	domdriver	domfac	dommani	stigmaexp	stigmacom	stigmaanti	stigmaintern	stigmaunclear	stigmaother	levelindi	levelinter	levelorg
Pub ID	Authors	Year	Journal	Title	Intervention ID	Intervention Name	Country/ies	World Bank Region	City/ies	Associated Health Condition(s)	HIV/AIDS	Mental Health	Leprosy	STDs/STIs	TB	Epilepsy	Podoconiosis	Lymphatic Filariasis	Intervention Description	Why? Rationale, Theory, or Goal (YES/NO)	What? Materials Used (YES/NO)	What? Procedures Used (YES/NO)	Who Provided? Expertise, Background, and Specific Training Given (YES/NO)	How? Modes of Delivery, Individual or Group (YES/NO)	Where? Description of locations (YES/NO)	When and How Much? Number of times, over what period of time (YES/NO)	Tailoring? What, why, when, how was intervention personalized/adapted? (YES/NO)	Modifications? If any, describe what, why, when how? (YES/NO)	How well? How was adherence or fidelity assessed? (YES/NO)	How well? Describe adherence or fidelity. (YES/NO)	Information	Skills	Counselling/Support	Contact	Structural	Biomedical	Other	Driver	Facilitator	Manifestation	Experienced	Community	Anticipated	Internalized	Unclear	Other2	Individual	Interpersonal	Organizational
34	el-Setouhy MA.; Rio F.	2003	Journal of the Egyptian Society of Parasitology	Stigma reduction and improved knowledge and attitudes towards filariasis using a comic book for children.	5	Not named - comic book	Egypt	Middle East and North Africa	Tahoria village of the Qalubiya governorate in the Nile Delta and the Aziza village of the Giza governorate in the Upper Egypt	Lymphatic Filariasis								1	Comic book to improve the deficit knowledge and attituds of Egyptian schoolchidlren, including messages for stigma reduction, methods of LF transmission adn prevention, enhancing the acceptability of MDA	NO	YES	YES	YES	YES	YES	YES	NO	NO	NO	NO	X							X				X					X
30	Norr, Kathleen F.; Norr, James L.; McElmurry, Beverly J.; Tlou, Sheila; Moeti, Matshidiso R.	2004	Health Care for Women International	Impact of peer group education on HIV prevention among women in Botswana.	1	N/S - peer group intervention for HIV prevention	Botswana	Sub-Saharan Africa	Urban areas	HIV, STI	1			1					Women were recruited into groups of 10-15 women. Two to six leaders were chosen and trained. They led the six 90-minute weekly or biweekly sessions. Sessions focused on increasing awareness of the AIDS epidemic; knowledge about sexuality and STIs; information about HIV, AIDS, and HIV prevention; hands-on condom skills; communication and partner negotiation skills; and HIV prevention in the commun…	YES	YES	YES	YES	YES	YES	YES	NO	NO	NO	NO	X							X				X					X
47	Witter, Sophie; Were, Beatrice	2004	African Journal of AIDS Research	Breaking the silence: Using memory books as a counselling and succession-planning tool with AIDS-affected households in Uganda.	27	the Memory Book project	Uganda	Sub-Saharan Africa	N/S	HIV	1								NACWOLA’s Memory Project training programme provides parents with five days’ training, focussing on topics such as child development, communication skills, AIDS and sex education, will writing and use of the memory books. They are then supported not only to fill in their books, but also to disclose their HIV status to their families, to involve their children in discussions about future guardians…	YES	YES	YES	YES	YES	YES	NO	NO	NO	NO	NO	X	X						X		X	X		X	X			X	X
43	Lawoyin OO.	2007	African journal of reproductive health	Findings from an HIV/AIDS programme for young women in two Nigerian cities: a short report.	17	n/s	Nigeria	Sub-Saharan Africa	Lagos and Ibadan	HIV	1								Daylong interactive educational programme from 8a-5p. It followed an HIV/AIDS prevention and life skills education curriculum that was developed by the programme facilitator, and was divided into the following components: Abstinence to negotiating safe sex; providing care and support for people living with HIV/AIDS (PLWHA); culture and sexuality; stigma and discrimination; and HIV prevention, tes…	YES	PARTIALLY - described but no hyperlink	YES	PARTIALLY - first author performed but background not expounded	YES	YES	YES	NO	NO	NO	NO	x	x						x				x					x
50	Boulay M.; Tweedie I.; Fiagbey E.	2008	African journal of AIDS research : AJAR	The effectiveness of a national communication campaign using religious leaders to reduce HIV-related stigma in Ghana.	31	Reach Out, Show Compassion	Ghana	Sub-Saharan Africa	Throughout	HIV	1								Programme activities occurred at three levels. The initial activities involved a series of meetings with national and regional religious leaders. These meetings served as a forum for the development of the overall programme strategy, consensus on the roles and responsibilities of the participating faiths, the development of a joint communiqué, and garnering the active participation and support fo…	YES	YES	YES	YES	YES	YES	NO	NO	NO	NO	NO	X	X						X				X							X
38	Finkelstein, Joseph; Lapshin, Oleg; Wasserman, Evgeny	2008	Patient Education and Counseling	Randomized study of different anti-stigma media.	20	Computer assisted Education system (CO-ED)	Russia	Europe and Central Asia	St. Petersburg	Psychiatric disease		1							Students read anti-stigma printed materials (reading group, RG), and another arm studied an anti-stigma computer program (program group, PG), and a control group (CG) received no intervention.	YES	YES	NO	NO	YES	NO	YES	NO	NO	NO	NO	X							X				X					X
16	Khumalo-Sakutukwa G.; Morin SF.; Fritz K.; Charlebois ED.; van Rooyen H.; Chingono A.; Modiba P.; Mrumbi K.; Visrutaratna S.; Singh B.; Sweat M.; Celentano DD.; Coates TJ.; .	2008	Journal of acquired immune deficiency syndromes (1999)	Project Accept (HPTN 043): a community-based intervention to reduce HIV incidence in populations at risk for HIV in sub-Saharan Africa and Thailand.	26	Project Accept	Tanzania, Zimbabwe, South Africa, Thailand	Sub-Saharan Africa/East Asia and Pacific	Kisaware (TZ), Mutoko (Z), Soweto (SA), Vulindlela (SA), Chiang Mai (T)	HIV/AIDS	1								(1) community mobilization (CM) to enhance the uptake of VCT, thus increasing the rate of HIV testing and frequency of discussions about HIV; (2) community-based HIV mobile voluntary counseling and testing (CBVCT) to increase access to VCT and make awareness of HIV status more normative in community settings; and (3) comprehensive posttest support services (PTSS) that seek to improve the psychoso…	YES	NO	YES	YES	YES	YES	YES	YES	YES	YES	YES	X		X			X		X	X	X	X	X		X			X
26	Lapinski, Maria Knight; Nwulu, Paul	2008	Health Communication	Can a short film impact HIV-related risk and stigma perceptions? Results from an experiment in Abuja, Nigeria.	18	Starting Over (Film)	Nigeria	Sub-Saharan Africa	Abuja	HIV/AIDS	1								The film that was tested in this experiment is entitled Starting Over. Produced in 2002 in Abuja, Nigeria, the film was designed to examine social stigma regarding people with HIV/AIDS. Starting Over is the fictional story of nAndrew, a young man in his early 20s.	YES	YES	YES	NO	YES	YES	YES	NO	NO	NO	NO	X							X				X					X
20	Pappas-DeLuca, Katina A.; Kraft, Joan Marie; Galavotti, Christine; Warner, Galavotti Lee; Mooki, Maungo; Hastings, Phil; Koppenhaver, Todd; Roels, Thierry H.; Kilmarx, Peter H.	2008	AIDS Education and Prevention	Entertainment-education radio serial drama and outcomes related to HIV Testing in Botswana.	2	Makgabaneng	Botswana	Sub-Saharan Africa	7 of Botswana's 22 most populous districts (but ending with a mix of rural and urban)	HIV	1								entertainment– education serial drama that has been broadcast on the radio since 2001	YES - modeling change over time with characters similar to the audience through contrasted behavioral outcomes	PARTIALLY - described, but no link to radio scripts provided	YES - Two 15-minute episodes weekly	PARTIALLY - written, produced, and acted by residents of Botswana with a local, expert committee reviewing content matter. Behavior change guidance provided by the CDC, and technical support form the Media Support Solutions. No details provided about expertise of Batswana production team	YES - radio	YES - Botswana	YES - Seven years (2001-2008, time of paper being written). Two 15-minute segments weekly. Exposure dependent on the participant	NO	NO	NO	NO	x							X				X
24	Zeelen, Jacques; Wijbenga, Hieke; Vintges, Marga; de Jong, Gideon	2010	Health Education research	Beyond silence and rumor: Storytelling as an educational tool to reduce the stigma around HIV/AIDS in South Africa.	22	Storytelling in the waiting room	South Africa	Sub-Saharan Africa	Limpopo	HIV/AIDS	1								Instead, in the project the storyteller uses dialogues between animals as a metaphor in order to create openness around the disease. The initiators of the project assume that these stories invite people to “internalise” the messages rather than just hearing cognitive information about HIV/AIDS. The storyteller and the research team The storyteller is a member of the local community, and tells sto…	YES	YES	YES	YES	YES	YES	NO	NO	NO	NO	NO	X							X				X						X	X
6	Gurnani V.; Beattie TS.; Bhattacharjee P.; .; Mohan HL.; Maddur S.; Washington R.; Isac S.; Ramesh BM.; Moses S.; Blanchard JF.	2011	BMC public health	An integrated structural intervention to reduce vulnerability to HIV and sexually transmitted infections among female sex workers in Karnataka state, south India.	9	Not named - Karnataka Health Promotion Trust	India	South Asia	Karnataka	HIV/AIDS	1								We advocated with government authorities for HIV/AIDS as an economic, social and developmental issue, and solicited political leadership to embed HIV/AIDS issues throughout governmental programmes. We mobilised FSWs and appraised them of their legal rights, and worked with FSWs and people with HIV/AIDS to implement sensitization and awareness training for more than 175 government officials, 13,50…	YES	NO	YES	NO	YES	YES	YES	NO	NO	NO	NO	X	X	X	X	X			X	X	X	X	X							X
21	Watt MH.; Aronin EH.; Maman S.; Thielman N.; Laiser J.; John M.	2011	Global public health	Acceptability of a group intervention for initiates of antiretroviral therapy in Tanzania.	25	Zinduka, Kiswahili for ‘stand up’ or ‘wake up’	Tanzania	Sub-Saharan Africa	Arusha	HIV	1								The aim of the intervention was to support longer, healthier lives for people living with HIV, specifically by decreasing HIV-related stigma, increasing social supportand therefore improving adherence to ART. The intervention was developed in accordance with the social-cognitive theory, which suggests that new behaviours and skills are best learned through observation and roleplaying. Two facilit…	YES	YES	YES	YES	YES	YES	YES	NO	NO	NO	NO	X	X	X					X		X	X	X	X	X			X	X
19	Denison JA.; Tsui S.; Bratt J.; Torpey K.; Weaver MA.; Kabaso M.	2012	Health education research	Do peer educators make a difference? An evaluation of a youth-led HIV prevention model in Zambian Schools.	29	School HIV/AIDS Education Program (SHEP)	Zambia	Sub-Saharan Africa		HIV	1								Training and deployment of volunteer peer educators (VPEs) who are older than students but younger than teachers. The centerpiece of SHEP is a weekly 40-minute classroom lesson taught by VPEs in a partipatory manner. There are also four other pillar activities: A youth resource center that has a library and cousneling, extracirrucular activities led by VPEs, community education events, and capaci…	YES	PARTIALLY - described but no link provided to access actual materials	PARTIALLY - stated but no link available for in-depth curriculum	YES	YES	YES - in classrooms as a group	YES - weekly	NO	NO	NO	NO	x	x						x				x					x	x	x
22	Rice, Ronald E.; Wu, Zunyou; Li, Li; Detels, Roger; Rotheramâ€Borus, Mary J.	2012	Human Communication Research	Reducing STD/HIV stigmatizing attitudes through community popular opinion leaders in Chinese markets.	3	Popular Opinion Leaders - Part of a comprehensive NIMH Collaborative HIV/STD Prevention Trial	China	East Asia and Pacific	Fuzhou City, eastern China	STDs, HIV/AIDS	1			1					CPOLs received four weekly training sessions with 11 bi-monthly support sessions over the 2-year period and learned, via interaction, discussion, modeling, role-play, and other techniques, how to communicate five HIV risk-reduction messages in regular everyday conversations with friends, other market employees, neighbors and acquaintances within the market. At the end of each session, conversatio…	YES	NO	YES	YES	YES	YES	YES	YES	NO	NO	NO	X							X				X						X
27	Al-Iryani B.; Basaleem H.; Al-Sakkaf K.; Kok G.; van den Borne B.	2013	Sahara J	Process evaluation of school-based peer education for HIV prevention among Yemeni adolescents	28	"School-based peer education programme for HIV prevention"	Yemen	Middle East and North Africa	Aden	HIV	1								The school-based peer education programme for HIV prevention was focused on decreasing the level of stigma and discrimination towards PLWH and on increasing the knowledge about modes of HIV transmission and prevention. The programme had three components: (1) 9-day workshops for school coordinators (directors of school supervision, health, social services, and a teacher representing the school cur…	YES - most students get their information from other students, hence peer educators	PARTIALLY - described but no link provided to access actual materials	YES	YES - peer educators were those who had good communication skills, were well liked by their classmates, and were in good academic standing	YES	YES	YES	YES	NO	NO	NO	x	x						x				x					x
4	Catalani C.; Castaneda D.; Spielberg F.	2013	Frontiers in public health	Development and Assessment of Traditional and Innovative Media to Reduce Individual HIV/AIDS-Related Stigma Attitudes and Beliefs in India.	10	Prarambha Feature Film	India	South Asia	South India	HIV/AIDS	1								The feature film, Prarambha (The Beginning), was produced by Mira Nair with the aim of generating awareness about HIV/AIDS and related stigma. Second, simple illustrated video based on Prarambha.	YES	YES	YES	YES	YES	YES	YES	NO	NO	NO	NO	X							X				X					X
15	Li L.; Lin C.; Guan J.; Wu Z.	2013	Journal of the International AIDS Society	Implementing a stigma reduction intervention in healthcare settings.	4	N/S - "a stigma reduction intervention"	China	East Asia and Pacific	Fujian and Yunnan provinces	HIV/AIDS	1								Four training sessions across a month, each 1.5 hours. The intervention identified and trained about 15_x0003_20% providers as popular opinion leaders (POLs) to disseminate stigma reduction messages in each intervention hospital.	YES	PARTIALLY - described but no link provided to access actual materials	YES	YES	YES	YES	YES	NO	NO	YES	NO	x							x			x
14	Li L.; Wu Z.; Liang LJ.; Lin C.; Guan J.; Jia M.; Rou K.; Yan Z.	2013	American journal of public health	Reducing HIV-related stigma in health care settings: a randomized controlled trial in China.	4	White Coat, Warm Heart	China	East Asia and Pacific	Yunnan and Fujian Provinces	HIV/AIDS	1								The intervention described in this article, White Coat, Warm Heart (WW), integrated behavioral- and structural-level components. The behavioral level components employed popular opinion leaders (POLs), who were trained to deliver anti-stigma and pro-universal precaution procedure messages to other providers in the hospital. POLs established goals for engaging in informal conversations with cowork…	YES	YES	NO	YES - in 2013b	NO	YES	YES - follow up survey measure average number of times that POL discussed certain topics	NO	NO	NO	NO	X	X						X				X					X		X
51	Murray LK.; Dorsey S.; Skavenski S.; Kasoma M.; Imasiku M.; Bolton P.; Bass J.; Cohen JA.	2013	International journal of mental health systems	Identification, modification, and implementation of an evidence-based psychotherapy for children in a low-income country: the use of TF-CBT in Zambia.	30	Trauma-Focused Cognitive Behavioral Therapy	Zambia	Sub-Saharan Africa	Lusaka, Kabwe	Trauma: shame-related feelings in response to child sexual abuse		1							Trauma-focused cognitive behavioral therapy (TF-CBT)	YES	YES	YES	YES	YES	NO	YES	YES	YES	YES	NO			X							X				X			X	X
39	Murray LK.; Familiar I.; Skavenski S.; Jere E.; Cohen J.; Imasiku M.; Mayeya J.; Bass JK.; Bolton P.	2013	Child abuse & neglect	An evaluation of trauma focused cognitive behavioral therapy for children in Zambia.	30	Trauma-Focused Cognitive Behavioral Therapy	Zambia	Sub-Saharan Africa	Lusaka, Kabwe	Trauma: shame-related feelings in response to child sexual abuse		1							Trauma-focused cognitive behavioral therapy (TF-CBT)	YES	NO	YES	YES	YES	YES	NO	NO	YES	YES	YES			X							X				X			X	X
44	French H.; Greeff M.; Watson MJ.	2014	SAHARA J : journal of Social Aspects of HIV/AIDS Research Alliance	Experiences of people living with HIV and people living close to them of a comprehensive HIV stigma reduction community intervention in an urban and a rural setting.	23	Not named	South Africa	Sub-Saharan Africa	Potchefstroom, Ganyesa	HIV/AIDS	1								The intervention for PLWH and people living close to them was adapted from the work done by Uys et al. (2009). The intervention consisted of an initial two-day workshop with only the PLWH, in both an urban and a rural setting, focusing on understanding HIV stigma, identifying their personal strengths and training in responsible disclosure management to empower them and ensure their ability to han…	YES	NO	YES	YES	YES	NO	YES	NO	NO	NO	NO	X	X		X				X		X	X	X	X	X			X
52	Murray LK.; Skavenski S.; Michalopoulos LM.; Bolton PA.; Bass JK.; Familiar I.; Imasiku M.; Cohen J.	2014	Journal of clinical child and adolescent psychology : the official journal for the Society of Clinical Child and Adolescent Psychology, American Psychological Association, Division 53	Counselor and client perspectives of Trauma-focused Cognitive Behavioral Therapy for children in Zambia: a qualitative study.	30	Trauma-Focused Cognitive Behavioral Therapy	Zambia	Sub-Saharan Africa	Lusaka, Kabwe	Trauma: shame-related feelings in response to child sexual abuse		1							Trauma-focused cognitive behavioral therapy (TF-CBT)	YES	YES	YES	YES	YES	NO	YES	YES	YES	NO	NO			X							X				X			X	X
29	Shah SM.; Heylen E.; Srinivasan K.; Perumpil S.; Ekstrand ML.	2014	Western journal of nursing research	Reducing HIV stigma among nursing students: a brief intervention.	11	N/S - "HIV stigma-reduction curriculum"	India	South Asia	Bengaluru	HIV	1								The intervention was adapted from the International Center for Research on Women (ICRW) curriculum and delivered in English by the same medical student who recruited participants. The curriculum focused only on the components of the ICRW curriculum that specifically addressed the two main drivers of health care–associated stigma, instrumental and symbolic stigma. Two one-hour sessions, one week a…	YES	PARTIALLY - described but no link provided to access actual materials	YES	YES	YES	YES	YES	NO	NO	NO	NO	x			x				x			x						x
7	French H.; Greeff M.; Watson MJ.; Doak CM.	2015	The Journal of the Association of Nurses in AIDS Care : JANAC	A comprehensive HIV stigma-reduction and wellness-enhancement community intervention: a case study.	23	a comprehen-sive HIV stigma-reduction and wellness-enhancementcommunity intervention (no real name)	South Africa	Sub-Saharan Africa	Potchefstroom and Ganyesa, North West	HIV	1								The intervention consisted of an initial 2-day workshop with only the PLWH, in the urban and rural settings, six 3-day workshops with the PLWH and PLC together, and stigma-reduction projects planned and implemented by the participants	YES	NO	YES	YES	YES	YES	YES	NO	NO	NO	NO	X	X		X				X		X	X	X	X	X			X	X
3	Lusli M.; Peters RM.; Zweekhorst MB.; Van Brakel WH.; Seda FS.; Bunders JF.; Irwanto .	2015	Leprosy review	Lay and peer counsellors to reduce leprosy-related stigma--lessons learnt in Cirebon, Indonesia.	12	SARI - counselling	Indonesia	East Asia and Pacific	Cirebon District	Leprosy			1						counselling, establishing ‘contact’ between people affected by leprosy and community members, and socio-economic development through activities such as micro-credit (more on methods ‘in preparation’).	YES	NO	NO	YES	NO	NO	NO	NO	NO	NO	NO	X	X	X	X				X		X	X		X	X			X	X
37	Peters RM.; Dadun .; Zweekhorst MB.; Bunders JF.; Irwanto .; van Brakel WH.	2015	PLoS neglected tropical diseases	A Cluster-Randomized Controlled Intervention Study to Assess the Effect of a Contact Intervention in Reducing Leprosy-Related Stigma in Indonesia.	13	SARI - contact interventions	Indonesia	East Asia and Pacific	Cirebon District	Leprosy			1						Testimonies as the direct contact event. Other materials that simulated a live contact event were also developed: participatory videos and comics given or made by people affected by leprosy were used as methods to facilitate a dialogue during so-called ‘contact events’.	YES	YES	NO	YES	YES	YES	YES	NO	NO	NO	NO	X			X				X				X					X
18	Salmen CR.; Hickey MD.; Fiorella KJ.; Omollo D.; Ouma G.; Zoughbie D.; Salmen MR.; Magerenge R.; Tessler R.; Campbell H.; Geng E.; Gandhi M.; Bukusi EA.; Cohen CR.	2015	Social science & medicine (1982)	"Wan Kanyakla" (We are together): Community transformations in Kenya following a social network intervention for HIV care.	15	Microclinic intervention (no real name)	Kenya	Sub-Saharan Africa	Mfangano island	HIV	1								social network strategy, known as the “microclinic” model, to address HIV/AIDS within Lake Victoria fishing communities in Kenya. A microclinic is not a small medical facility, but rather a “therapy management collective” comprised of a small network of 5-15 neighbors, relatives, and friends. Members of microclinics are trained as a team to provide psychosocial, nutritional, and adherence support…	YES	YES	YES	YES	YES	YES	YES	NO	NO	NO	NO	X		X	X				X		X	X		X	X			X	X
23	Figueroa, Maria Elena; Poppe, Patricia; Carrasco, Maria; Pinho, Maria Dirce; Massingue, Felisberto; Tanque, Maria; Kwizera, Amata	2016	Journal of Health Communication	Effectiveness of community dialogue in changing gender and sexual norms for HIV prevention: Evaluation of the Tchova Tchova Program in Mozambique.	16	Tchova Tchova Histórias de Vida: Diálogos Comunitários	Mozambique	Sub-Saharan Africa	Sofala and Zambezia Provinces	HIV/AIDS	1								The program had two main components: facilitated community dialogues (TTHV sessions) using the African Transformation gender tool (Underwood, Brown, Sherard, & Abdur-Rahman, 2011) adapted to HIV/AIDS prevention (Pinho & Poppe, 2009) and the TT radio magazine.	YES	YES	YES	YES	YES	NO	YES	NO	NO	NO	NO	X	X						X	X			X					X	X
40	Lusli M.; Peters R.; van Brakel W.; Zweekhorst M.; Iancu S.; Bunders J.; Irwanto .; Regeer B.	2016	PLoS neglected tropical diseases	The Impact of a Rights-Based Counselling Intervention to Reduce Stigma in People Affected by Leprosy in Indonesia.	12	SARI - counselling	Indonesia	East Asia and Pacific	Cirebon District	Leprosy			1						The approach imports human rights principles into the counselling sessions, especially the right to healthcare, to help empower the clients. Based on an exploratory study that aimed to understand the characteristics of people affected by leprosy and the views of the community, a draft module was developed, and piloted with 62 clients. The module applies CBT principles, integrates three types of c…	YES	YES	YES	YES	YES	YES	YES	YES	NO	NO	NO	X		X	X				X		X	X		X	X			X	X
9	Peters, R.Â M.Â H.; Zweekhorst, M.Â B.Â M.; van Brakel, W. H.; Bunders, J.Â F.Â G.; Irwanto	2016	Global Public Health	â€˜People like me don't make things like thatâ€™: Participatory video as a method for reducing leprosy-related stigma.	13	SARI - video	Indonesia	East Asia and Pacific	Kabupaten Cirebon (Cirebon district)	Leprosy			1						This study looks at the processesof the making of two participatory videos. This study focuses on the video makers and seeks to assess the impact on them of making a participatory video and to increase understanding of how to deal with foreseeable difficulties. This study draws on six qualitative methods including interviews with the video makers and participant observation. (i) semi-structured i…	YES	YES	YES	YES	YES	NO	YES	NO	NO	NO	NO	X	X		X						X	X		X	X			X	X
1	Tekle-Haimanot R.; Pierre-Marie P.; Daniel G.; Worku DK.; Belay HD.; Gebrewold MA.	2016	Epilepsy & behavior : E&B	Impact of an educational comic book on epilepsy-related knowledge, awareness, and attitudes among school children in Ethiopia.	7	We'll Make It	Ethiopia	Sub-Saharan Africa	Addis Adaba and Chacha	Epilepsy						1			The comic book is entirely geared to the African realities within the context of the African culture. The story of the book exposes the reader to both the traditional rural and the more modern educated African families. The inclusion of the popular game of football around the scary topic of epilepsy creates a more relaxed and conducive environment for reading. The comic book is authored by a neur…	YES - comics are most appropriate for children because they're easier to approach	YES - named comic that is publicly available	YES	NO	YES	YES	YES	NO	NO	NO	NO	x							x				x					x
2	Tora A.; Ayode D.; Tadele G.; Farrell D.; Davey G.; McBride CM.	2016	International health	Interpretations of education about gene-environment influences on health in rural Ethiopia: the context of a neglected tropical disease.	8	Inherited susceptibility education module (ISEM) by the nonprofit organization Mossy Foot International	Ethiopia	Sub-Saharan Africa	Wolaita Zone, Southern Ethiopia	Podoconiosis							1		Health educator (LHE)-delivered educational module and 3-month follow-up booster sessions	YES	YES - provided example pictures of curriculum	YES	YES	YES	YES	YES	NO	NO	YES - we supervised the lay health educators	YES	x							x				x						x
45	Wilson J.W.; Ramos J.G.; Castillo F.; Castellanos E.F.; Escalante P.	2016	Journal of Clinical Tuberculosis and Other Mycobacterial Diseases	Tuberculosis patient and family education through videography in El Salvador	6	Not named - educational video	El Salvador	Latin America and the Caribbean	San Salvador	TB					1				The video content is divided into 4 short sections: (1) basic information on what TB is and how it is acquired, (2) fundamental points how TB is detected and successfully treated, (3) common public misconceptions and misunderstandings of TB and (4) patient testimonials regarding their experiences with TB and its treatment.	YES	YES	YES	YES	YES	YES	YES	NO	NO	NO	NO	X							X				X					X	X
28	Lyons C.E.; Ketende S.; Diouf D.; Drame F.M.; Liestman B.; Coly K.; Ndour C.; Turpin G.; Mboup S.; Diop K.; Toure-Kane C.; Castor D.; Leye-Diouf N.; Baral S.	2017	Journal of Acquired Immune Deficiency Syndromes	Potential impact of integrated stigma mitigation interventions in improving HIV/AIDS service delivery and uptake for key populations in senegal	21	HIV Prevention 2.0 Study (which uses integrated stigma mitigation interventions "ISMIs")	Senegal	Sub-Saharan Africa	Dakar, Mbour, Theis	HIV	1								The ISMIs are designed to be delivered in tiers: (1) a community intervention targeting perceived stigma through 5 participatory learning modules covering the following topics: HIV prevention and transmission, human rights, stigma and discrimination, reproductive health, and living with HIV; (2) a clinical intervention targeting enacted stigma in the health care setting by providing training heal…	YES – social ecological model for HIV risk, need for multiple simultaneous stigma interventions that address multiple stigma domains (drivers, facilitators, and manifestations)	PARTIALLY - described, but no link provided to access actual materials	PARTIALLY - describes the community intervention procedures (e.g. role-play, group discussion) but does not describe delivery method	PARTIALLY - "peer educators"	PARTIALLY - describes community but not clinical intervention	YES	YES	NO	NO	NO	NO	X	X						X	X	X	X	X	X	X			X	X	X
31	Oduguwa AO.; Adedokun B.; Omigbodun OO.	2017	Child and adolescent psychiatry and mental health	Effect of a mental health training programme on Nigerian school pupils' perceptions of mental illness.	19	N/S - "mental health training"	Nigeria	Sub-Saharan Africa	2 administrative wards of the Ado-Odo Ota district, Ogun State	Mental Illness and psychosis, e.g. Schizophrenia, PTSD, and manifestations of mental illness (including self-harm, suicide, and substance abuse)		1							The intervention was a mental health awareness training delivered by A.O.O in a total of 5 h over 3 days; 2 h each on the first 2 days and 1 h on the third day. The content of the training manual was adapted from the “Training materials for multipurpose care workers in developing countries”, and the “Teachers’ knowledge, attitude & practice questionnaire." Both documents contained case vignettes …	YES	PARTIALLY - described but no link provided to access actual materials	YES	PARTIALLY - first author implemented the intervention but it does not describe their background/expertise	YES	YES	YES	NO	NO	NO	NO	x							x				x					x
[truncated: 54 more columns]
